# Supplementary material for: Microarray analysis of gene expression profiles in ripening pineapple fruits
Source: BMC Plant Biol. 2012 Dec 18;12:240. doi: 10.1186/1471-2229-12-240 (PMC3568034; doi:10.1186/1471-2229-12-240)
Supplement: Additional file 1 — Table S1. Full list of microarray elements displaying at least 1.5x change in expression between mature green and mature yellow stages of pineapple fruit ripening. Systematic ID refers to the contig number assigned during EST sequence assembly. Normalized integer refers to the fold difference in expression between mature green (Pine3) and mature yellow (Pine9) stages of fruit ripening. A positive normalized integer indicates up-regulation in mature yellow fruit (or down-regulation in mature green fruit) while a negative normalized integer indicates up-regulation in mature green fruit (or down-regulation in mature yellow fruit). [file 1471-2229-12-240-S1.xlsx]

## Sheet: Sheet1
	Tissue Type	Tissue Type
	pine3 vs pine9	pine3 vs pine9			STATISTICS
Systematic ID	Normalised Integer	t-test p.value	Arab ID	Gene Name			Annotated	Annotated	Annotated	No Homology
contig 2925	38.15	0.128	At1g36240	60S RIBOSOMAL PROTEIN L30		Full List	Homology	unknown	Total	undiscovered
contig 1102	36.52	0.0945	At4g39090	cysteine proteinase precursor	1.5 x Up Regulated	180	127	33	160	20
contig 193	21.83	0.215	At3g62250	polyubiquitin	1.5 x Down Regulated	91	57	20	77	14
contig 915	18.43	0.166	At1g50260	C2 domain-containing protein	Total	271	184	53	237	34
contig 2915	13.64	8.08e-05	no identifer	N/A - polyprotein
contig 422	12.24	0.00818	At2g16060	hemoglobin class 1 non-symbiotic
contig 3049	10.3	8.31e-14	no identifer	N/A - polyprotein
contig 3379	9.398	0.041	no identifer	undiscovered sequence
contig 604	8.518	0.0276	At5g20410	monogalactosyldiacylglycerol synthase
contig 66	7.839	0.209	At4g05320	polyubiquitin
contig 686	7.563	0.0819	At1g16300	glyceraldehyde-3-phosphate dehydrogenase
contig 1413	5.502	0.00154	At1g54770	unknown protein
contig 1465	5.214	0.000298	At1g65700	small nuclear ribonucleo protein -related
contig 2498	4.941	0.00121	At5g12350	unknown protein
contig 763	4.089	0.0321	At3g04120	Glyceraldehyde 3-phosphate dehydrogenase, cytosolic
contig 3193	3.932	0.0324	At1g60590	polygalacturonase
contig 672	3.796	0.174	no identifer	undiscovered sequence
contig 1299	3.715	0.0782	At2g02760	ubiquitin conjugating protein
contig 143	3.662	0.102	At1g75280	isoflavone reductase related protein
contig 1665	3.657	0.000989	AtCg00130	ATP synthase CF0 subunit, putative
contig 55	3.642	0.000252	At3g55040	IN2-1 protein, putative
contig 3440	3.412	0.0717	At5g42050	unknown protein
contig 3218	3.381	0.0092	At4g02340	putative epoxide hydrolase
contig 251	3.358	0.206	At4g33070	pyruvate decarboxylase 1
contig 162	3.338	3.85e-10	no identifer	undiscovered sequence
contig 2484	3.32	0.21	At5g59890	Actin-depolymerizing factor 2
contig 3397	3.157	0.000218	At5g24090	acidic class III chitinase
contig 2634	3.151	0.012	no identifer	undiscovered sequence
contig 3118	3.126	3.96e-05	At5g53550	unknown protein
contig 2049	3.06	0.0456	At5g16000	receptor protein kinase-related protein
contig 194	3.06	0.324	At4g14420	unknown protein
contig 1104	3.028	0.0789	no identifer	undiscovered sequence
contig 26	2.937	0.0948	At5g25940	EARLY NODULIN 93
contig 3086	2.93	0.00093	At3g24730	unknown protein
contig 2933	2.839	0.00572	no identifer	N/A - polyprotein
contig 3270	2.76	0.0768	no identifer	undiscovered sequence
contig 816	2.697	0.000155	At1g13440	Glyceraldehyde 3-phosphate dehydrogenase, cytosolic
contig 119	2.687	0.000369	At2g28190	superoxide dismutase precursor Cu-Zn
contig 3216	2.684	0.00168	At1g23740	quinone oxidoreductase-like protein
contig 2696	2.654	0.124	At3g17510	CBL-interacting protein kinase 1
contig 3217	2.643	0.00164	At1g23740	quinone oxidoreductase-like protein
contig 2129	2.616	0.0116	no identifer	undiscovered sequence
contig 3207	2.588	0.00147	no identifer	undiscovered sequence
contig 1366	2.57	0.383	At3g11630	2-cys peroxiredoxin, putative
contig 3153	2.557	0.0464	At4g26260	myo-inositol oxygenase 4
contig 1281	2.557	0.000926	no identifer	undiscovered sequence
contig 3096	2.552	4.3e-16	At4g35000	peroxisome type ascorbate peroxidase
contig 2360	2.547	0.00696	At5g60360	Cysteine proteinase 2 precursor
contig 2238	2.527	0.00129	no identifer	undiscovered sequence
contig 1030	2.522	0.106	no identifer	undiscovered sequence
contig 3136	2.513	0.000937	At4g17670	unknown protein
contig 346	2.474	0.171	At5g39890	unknown protein
contig 3168	2.385	0.225	At1g15380	unknown protein
contig 20	2.36	0.000319	At3g03270	universal stress protein (USP) family protein
contig 3189	2.32	0.0883	At4g14880	Cysteine synthase
contig 3200	2.31	0.265	At1g08830	Superoxide dismutase [Cu-Zn]
contig 3205	2.306	0.0175	no identifer	undiscovered sequence
contig 1206	2.303	0.00441	At1g70550	unknown protein
contig 2744	2.302	0.000204	At3g17800	unknown protein
contig 30	2.28	2.18e-12	At2g36530	enolase
contig 3224	2.268	0.0626	At5g23960	sesquiterpene synthase
contig 130	2.235	0.137	At2g21130	cyclophilin
contig 448	2.215	0.257	At3g29270	RING zinc finger protein-like
contig 897	2.199	0.132	At2g31630	putative SET-domain transcriptional regulator
contig 1457	2.191	0.00427	no identifer	undiscovered sequence
contig 1394	2.185	0.031	At2g36530	enolase
contig 15	2.179	0.158	At3g01390	Vacuolar ATP synthase subunit G
contig 1164	2.155	0.289	At2g07698	ATPase alpha subunit
contig 841	2.143	0.0202	no identifer	undiscovered sequence
contig 2840	2.137	0.0098	no identifer	undiscovered sequence
contig 1601	2.128	0.0143	At1g09570	Phytochrome A
contig 625	2.109	0.326	At3g22890	ATP sulfurylase
contig 1110	2.092	0.0192	At1g77120	alcohol dehydrogenase
contig 3191	2.079	0.012	At3g55440	triose-phosphate isomerase
contig 2033	2.07	0.125	At1g78590	NADH kinase
contig 1171	2.069	0.0281	no identifer	undiscovered sequence
contig 3414	2.068	0.334	no identifer	undiscovered sequence
contig 817	2.062	0.0341	no identifer	N/A - c.elegans
contig 3335	2.059	0.334	At1g78780	putative pathogenesis related protein
contig 45	2.031	0.0246	At5g14670	ADP-ribosylation factor
contig 1609	2.031	0.145	no identifer	bacterial IS-element transposase
contig 479	2.03	0.0214	At1g18800	nucleosome/chromatin assembly factor A
contig 3129	2.022	0.0707	At5g63280	putative zinc finger protein
contig 2983	2.017	0.307	At2g19800	Inositol oxygenase 2
contig 1470	2.012	0.000111	At3g61260	putative dna binding protein
contig 3241	2.002	0.108	At1g76690	12-oxophytodienoic acid reductase
contig 631	1.99803	0.0317	At2g20120	unknown protein
contig 3167	1.97442	0.00462	At2g01110	TATC (pH-dependent protein transport)
contig 2051	1.96205	0.0013	At3g50360	putative caltractin
contig 3115	1.95148	0.0157	At5g26220	cation transporter, putative
contig 180	1.94792	0.0348	At3g15353	metallothionein-like protein
contig 1148	1.94746	0.083	At2g07715	ribosomal protein L2
contig 1497	1.93084	0.00329	At4g14340	casein kinase I
contig 2269	1.9246	0.0129	At1g53280	unknown protein
contig 1049	1.90999	0.00214	At5g61170	40S RIBOSOMAL PROTEIN S19
contig 2210	1.87952	0.000605	At1g72330	Alanine aminotransferase
contig 2695	1.86161	0.00173	At5g40670	unknown protein
contig 1899	1.86049	0.0413	At5g27830	unknown protein
contig 2910	1.84052	0.0143	At5g20160	Ribosomal protein L7Ae-like
contig 3125	1.83919	0.0378	At4g19390	unknown protein
contig 658	1.83163	0.00129	At1g79750	malic enzyme
contig 89	1.81743	0.000885	At3g56680	unknown protein
contig 47	1.80214	0.00143	At3g62290	ADP-ribosylation factor
contig 3232	1.77169	0.00757	At4g11150	vacuolar H+-ATPase subunit E
contig 186	1.74992	0.0132	At5g23660	nodulin MtN3 family protein
contig 138	1.74001	0.00173	At2g35120	glycine decarboxylase complex H-protein
contig 1295	1.735	0.000595	At4g27740	Yippee-like protein
contig 117	1.72653	0.0365	At4g14710	ATARD2 acireductone dioxygenase2
contig 3188	1.70369	0.0032	At4g20330	Putative Transcription initiation factor IIE, beta subunit ""
contig 1191	1.70288	0.00424	At5g43010	26S proteasome AAA-ATPase subunit RPT4a
contig 846	1.7009	0.00264	At3g21260	unknown protein
contig 1422	1.68085	0.000595	At3g54500	unknown protein
contig 131	1.67499	0.0093	At5g53560	cytochrome b5
contig 645	1.67446	0.00647	At3g60820	20S proteasome subunit beta-6
contig 468	1.65722	0.00331	At3g01280	voltage-dependent anion channel
contig 1310	1.65269	0.0112	At1g68300	unknown protein
contig 2607	1.63971	0.00167	At4g18365	putative HhoA protease precursor
contig 1666	1.63201	0.00148	At5g09420	subunit of TOC complex -related
contig 3106	1.62725	0.0677	At3g18140	transducin / WD-40 repeat protein family
contig 141	1.62442	0.0313	At1g20693	high mobility group protein
contig 3017	1.62224	0.00243	At4g02080	putative GTP-binding protein
contig 37	1.62159	0.00138	At5g40370	glutaredoxin
contig 633	1.62115	0.0116	At5g64560	unknown protein
contig 2594	1.61861	0.0931	At1g32900	granule bound starch synthase
contig 1593	1.61837	0.018	At1g31812	Acyl-CoA-binding protein
contig 1328	1.61323	0.0254	At5g42300	ubiquitin-like protein
contig 113	1.60808	0.0153	At3g25570	S-adenosylmethionine decarboxylase
contig 1669	1.60804	0.0335	At3g58700	ribosomal protein L11 -like
contig 1203	1.60687	0.000605	At5g55480	Glycerophosphoryl diester phosphodiesterase 1
contig 3286	1.60252	0.00445	At5g05580	microsomal omega-3-fatty acid desaturase
contig 646	1.60225	0.00399	At5g37370	unknown protein
contig 3104	1.58917	0.00103	At2g34570	unknown protein
contig 1083	1.57917	0.054	At5g56010	heat shock protein 82
contig 154	1.57603	0.000885	At1g16890	ubiquitin-conjugating enzyme E2
contig 128	1.57553	0.00803	At5g58710	cyclophilin
contig 3297	1.57057	0.0376	At1g79230	thiosulfate sulfurtransferase
contig 296	1.56764	0.00575	At2g26080	glycine dehydrogenase, putative
contig 2602	1.56761	0.00406	At1g78720	integral membrane protein, putative
contig 441	1.56366	0.0153	At1g09780	phosphoglycerate mutase
contig 172	1.55376	0.000687	At1g28330	putative auxin-repressed protein
contig 3303	1.55274	0.0355	At3g48280	cytochrome P-450
contig 861	1.55218	0.00967	At5g22920	putative PGPD14 protein (pollen germination related protein)
contig 3227	1.54999	0.00103	At3g02870	L-galactose-1-phosphate phosphatase
contig 1362	1.5471	0.00608	At3g07050	GTPase, putative
contig 185	1.53998	0.00129	At3g49470	nascent polypeptide-associated complex alpha chain, putative
contig 107	1.53459	0.0261	At5g39950	thioredoxin, putative
contig 495	1.53249	0.008	At5g09810	actin-like protein
contig 2655	1.52962	0.0192	At3g03250	UTP--glucose-1-phosphate uridylyltransferase (UDP-glucose pyrophosphorylase) (UDPGP) (UGPase)
contig 221	1.5272	0.00252	At1g72020	unknown protein
contig 3378	1.52361	0.000595	At2g18470	receptor protein kinase PERK1, putative
contig 3350	1.52134	0.00452	At4g19710	Bifunctional aspartokinase/homoserine dehydrogenase
contig 1974	1.51305	0.001	At4g32940	asparaginyl endopeptidase
contig 1396	1.50123	3.29e-07	At2g33840	Tyrosyl-tRNA synthetase
contig 3116	1.49156	0.000687	At5g07330	unknown protein
contig 606	1.48773	0.0183	At5g15220	ribosomal protein L27 - like
contig 634	1.48732	0.00698	ATCG01050	NADH-plastoquinone oxidoreductase subunit 4
contig 1793	1.48161	0.00493	At5g42190	putative kinetochore protein
contig 797	1.47808	0.0116	At5g02310	eceriferum3 (CER3)
contig 1568	1.4779	0.00575	At2g48040	unknown protein
contig 865	1.47767	0.00331	At1g34210	probable somatic embryogenesis receptor-like kinase
contig 3109	1.47276	0.000779	At2g41475	unknown protein
contig 1420	1.47053	0.0645	At2g37570	SLT1 protein, putative
contig 1442	1.46936	0.0438	At3g56490	protein kinase C inhibitor
contig 2072	1.46929	0.0931	At2g32090	unknown protein
contig 3367	1.46242	0.00757	At3g03310	unknown protein
contig 3170	1.45659	0.00148	At4g20350	unknown protein
contig 2691	1.45526	0.00331	At5g39850	40S ribosomal protein S9
contig 1196	1.45482	0.00198	At5g23300	dihydroorotate dehydrogenase
contig 1009	1.45444	0.0042	At5g11520	aspartate aminotransferase
contig 2605	-1.46409	0.212	At1g01050	soluble inorganic pyrophosphatase
contig 717	-1.46424	0.0783	At5g42220	unknown protein
contig 219	-1.4751	0.0353	At5g01750	unknown protein
contig 63	-1.47995	0.000548	At5g22000	putative RING-H2 finger protein
contig 17	-1.48174	0.308	At2g32670	vesicle-associated membrane protein
contig 649	-1.48313	0.101	At5g06730	peroxidase 5 precursor
contig 25	-1.48509	0.188	At2g33040	ATP synthase gamma chain
contig 1411	-1.48571	0.432	At4g35100	plasma membrane intrinsic protein
contig 27	-1.48845	0.275	At4g11120	elongation factor EF-Ts ethylene-responsive
contig 1257	-1.50453	0.0739	At1g07510	FTSH protease 10
contig 739	-1.52367	0.499	At1g13900	calcineurin-like phosphoesterase family-like protein
contig 836	-1.54143	0.0373	At4g33950	probable serine/threonine-specific protein kinase
contig 3107	-1.5571	0.196	At4g18960	MADS-box transcription factor
contig 1113	-1.56558	0.333	At5g53300	UBIQUITIN-CONJUGATING ENZYME 10
contig 918	-1.57729	0.342	At2g44640	unknown protein
contig 40	-1.60195	0.0123	At2g34480	60S ribosomal protein L18A
contig 1812	-1.61499	0.0936	At1g55265	unknown protein
contig 1842	-1.63506	0.297	At5g11240	unknown protein
contig 703	-1.69119	0.0469	At1g51710	UBIQUITIN-SPECIFIC PROTEASE 6
contig 470	-1.71292	0.129	At2g15230	lipase family
contig 2606	-1.72345	0.261	At4g21990	adenosine 5' phosphosulfate reductase
contig 3117	-1.72974	0.0204	At2g45140	27k vesicle-associated membrane protein-associated protein
contig 1433	-2.0284	0.111	At1g64230	UBIQUITIN-CONJUGATING ENZYME 28
contig 3085	-2.03252	1.25e-05	At2g39780	S-like ribonuclease RNS2
contig 2728	-2.03252	0.000374	no identifer	undiscovered sequence
contig 1402	-2.05339	0.156	no identifer	undiscovered sequence
contig 9	-2.13675	0.00414	At1g08360	60S ribosomal protein L11
contig 777	-2.14592	0.000548	At3g13460	putative RNA-binding protein
contig 73	-2.15054	0.0021	At4g27130	PROTEIN TRANSLATION FACTOR SUI0
contig 255	-2.17391	0.165	At4g27000	putative DNA or RNA binding protein
contig 153	-2.17391	0.00313	At3g57870	SUMO CONJUGATING ENZYME 1A
contig 794	-2.28833	0.111	At3g57550	guanylate kinase
contig 1949	-2.48139	0.0897	At5g03290	NAD-dependent isocitrate dehydrogenase alpha subunit
contig 2623	-2.50627	0.551	no identifer	undiscovered sequence
contig 832	-2.52525	0.000157	At1g72280	disulfide bond formation protein -related
contig 24	-2.57069	0.000124	At3g51730	unknown protein
contig 3361	-2.83286	0.0819	no identifer	unknown protein
contig 2322	-2.97619	0.243	At1g19720	jacalin homolog
contig 183	-2.97619	7.34e-15	At5g13490	mitochondrial ADP,ATP carrier protein
contig 1542	-2.99401	no replicates	no identifer	undiscovered sequence
contig 3395	-3.32226	0.307	At3g31161	cysteine protease, putative
contig 2992	-3.4965	0.0449	At1g58450	probable peptidylprolyl isomerase
contig 3391	-3.57143	0.0532	At5g25610	putative dehydration-responsive protein RD22 precursor
contig 1040	-3.7037	0.0228	At1g50170	unknown protein
contig 201	-3.7594	0.0894	At4g04830	methionine sulfoxide reductase B2 precursor, putative
contig 2586	-4.04858	no replicates	At5g07440	glutamate dehydrogenase (NEMATODE)
contig 756	-4.5045	0.0345	At5g04250	OTU-like cysteine protease-like
contig 3394	-4.9505	0.0048	At1g59610	dynamin homolog
contig 1517	-5.10204	0.00729	no identifer	undiscovered sequence
contig 3424	-5.18135	0.0234	At2g43210	UBX domain-containing protein
contig 3408	-5.18135	0.0216	At3g19640	magnesium transporter, putative
contig 1322	-5.61798	0.000883	At3g45630	unknown protein
contig 2747	-5.91716	0.00735	At1g06230	GTE4 DNA-binding bromodomain-containing protein, putative
contig 35	-6.28931	1.45e-17	At4g09600	GAST-like gene product
contig 3434	-6.36943	0.000169	At3g48890	putative steroid membrane binding protein-like
contig 3144	-6.94444	8.17e-06	At5g25610	putative dehydration-responsive protein RD22 precursor
contig 3404	-7.14286	2.84e-06	At1g04970	unknown protein
contig 1193	-7.35294	6.24e-06	At1g09330	unknown protein
contig 3111	-7.8125	0.0116	no identifer	undiscovered sequence
contig 1594	-8.19672	4.61e-05	At4g24490	Rab geranylgeranyl transferase / protein prenyltransferase, putative
contig 3003	-8.62069	0.00133	At1g42480	unknown protein
contig 709	-10.0402	0.00883	At1g22540	oligopeptide transporter-like protein, putative
contig 1239	-10.661	no replicates	no identifer	undiscovered sequence
contig 176	-10.7296	0.0101	At5g19440	putative cinnamyl-alcohol dehydrogenase
contig 1458	-11.2486	0.000254	At2g23220	unknown protein
contig 3411	-13.3511	0.00151	At2g13360	putative serine-glyoxylate aminotransferase
contig 3388	-14.9254	2.52e-25	At3g14130	putative (S)-2-hydroxy-acid oxidase
contig 3406	-15.1976	0.0488	no identifer	undiscovered sequence
contig 3426	-16.0256	0.0261	At1g47500	putative nucleic acid binding protein
contig 3428	-17.301	5.86e-05	At1g73430	SEC34 Tethering factor, putative
contig 3033	-17.762	7.65e-05	At3g49340	fruit bromelain
contig 1885	-17.9533	3.1e-07	At5g02020	unknown protein
contig 381	-21.1416	no replicates	At3g47590	esterase/lipase/thioesterase family protein-like, putative
contig 187	-24.0964	0.000253	no identifer	undiscovered sequence
contig 124	-26.0417	0.00333	no identifer	bromelain inhibitor
contig 2942	-27.7008	0.0148	no identifer	undiscovered sequence
contig 2705	-29.9401	0.00183	no identifer	undiscovered sequence
contig 3400	-30.8642	0.0141	At3g53680	PHD finger transcription factor, putative
contig 122	-31.746	1.59e-20	At2g34080	Fruit Bromelain
contig 1007	-31.9489	1.66e-08	At5g07650	unknown protein
contig 3403	-36.7647	0.00484	At5g13170	nodulin MtN3 family protein
contig 191	-38.3142	0.00412	AtCg00070	photosystem II protein K
contig 3415	-45.6621	0.00171	At2g38710	unknown protein
